# Supplementary material for: Siboglinidae Tubes as an Additional Niche for Microbial Communities in the Gulf of Cádiz—A Microscopical Appraisal
Source: Microorganisms. 2020 Mar 5;8(3):367. doi: 10.3390/microorganisms8030367 (PMC7143560; doi:10.3390/microorganisms8030367)
Supplement: Supplementary file 1 [file microorganisms-08-00367-s001.zip]

Archive with 4 entries (4 files):
- Supplemental Figure S1.png
- Supplemental Figure S2.png
- Supplemental Figure S3.png
- supplementary data.docx
